# Supplementary material for: Genome-Wide Screening and Stability Verification of the Robust Internal Control Genes for RT-qPCR in Filamentous Fungi
Source: J Fungi (Basel). 2022 Sep 10;8(9):952. doi: 10.3390/jof8090952 (PMC9504127; doi:10.3390/jof8090952)
Supplement: Supplementary file 1 [file jof-08-00952-s001.zip]

Archive with 1 entries (1 files):
- jof-1891045-supplementary Revised.pdf
